# Supplementary material for: Rapid cell type-specific nascent proteome labeling in Drosophila
Source: eLife. 2023 Apr 24;12:e83545. doi: 10.7554/eLife.83545 (PMC10125018; doi:10.7554/eLife.83545)
Supplement: Figure 2—source data 1. [file elife-83545-fig2-data1.zip]

Archive with 9 entries (8 files):
- Figure 2/
- Figure 2/Fig_2F_actin_original.tif
- __MACOSX/Figure 2/._Fig_2F_actin_original.tif
- Figure 2/Fig_2F_actin_annotated.pdf
- __MACOSX/Figure 2/._Fig_2F_actin_annotated.pdf
- Figure 2/Fig_2F_ubiquitin_original.tif
- __MACOSX/Figure 2/._Fig_2F_ubiquitin_original.tif
- Figure 2/Fig_2F_ubiquitin_annotated.pdf
- __MACOSX/Figure 2/._Fig_2F_ubiquitin_annotated.pdf
