# Supplementary material for: Rapid cell type-specific nascent proteome labeling in Drosophila
Source: eLife. 2023 Apr 24;12:e83545. doi: 10.7554/eLife.83545 (PMC10125018; doi:10.7554/eLife.83545)
Supplement: Figure 4—source data 1. [file elife-83545-fig4-data1.zip]

Archive with 35 entries (34 files):
- Figure 4/
- Figure 4/Fig_4F_syntaxin_annotated.pdf
- __MACOSX/Figure 4/._Fig_4F_syntaxin_annotated.pdf
- Figure 4/Fig_4C_syntaxin_input_original.tiff
- __MACOSX/Figure 4/._Fig_4C_syntaxin_input_original.tiff
- Figure 4/Fig_4C_synapsin_annotated.pdf
- __MACOSX/Figure 4/._Fig_4C_synapsin_annotated.pdf
- Figure 4/Fig_4E_biotin_annotated.pdf
- __MACOSX/Figure 4/._Fig_4E_biotin_annotated.pdf
- Figure 4/.DS_Store
- __MACOSX/Figure 4/._.DS_Store
- Figure 4/Fig_4F_draper_annotated.pdf
- __MACOSX/Figure 4/._Fig_4F_draper_annotated.pdf
- Figure 4/Fig_4C_syntaxin_eluate_original.tiff
- __MACOSX/Figure 4/._Fig_4C_syntaxin_eluate_original.tiff
- Figure 4/Fig_4C_brp_annotated.pdf
- __MACOSX/Figure 4/._Fig_4C_brp_annotated.pdf
- Figure 4/Fig_4B_biotin_annotated.pdf
- __MACOSX/Figure 4/._Fig_4B_biotin_annotated.pdf
- Figure 4/Fig_4C_syntaxin_eluate_annotated.pdf
- __MACOSX/Figure 4/._Fig_4C_syntaxin_eluate_annotated.pdf
- Figure 4/Fig_4C_brp_original.tiff
- __MACOSX/Figure 4/._Fig_4C_brp_original.tiff
- Figure 4/Fig_4E_biotin_original.tif
- __MACOSX/Figure 4/._Fig_4E_biotin_original.tif
- Figure 4/Fig_4C_synapsin_original.tiff
- __MACOSX/Figure 4/._Fig_4C_synapsin_original.tiff
- Figure 4/Fig_4C_syntaxin_input_annotated.pdf
- __MACOSX/Figure 4/._Fig_4C_syntaxin_input_annotated.pdf
- Figure 4/Fig_4F_syntaxin_original.tiff
- __MACOSX/Figure 4/._Fig_4F_syntaxin_original.tiff
- Figure 4/Fig_4F_draper_original.tif
- __MACOSX/Figure 4/._Fig_4F_draper_original.tif
- Figure 4/Fig_4B_biotin_original.tif
- __MACOSX/Figure 4/._Fig_4B_biotin_original.tif
