# Supplementary material for: Rapid cell type-specific nascent proteome labeling in Drosophila
Source: eLife. 2023 Apr 24;12:e83545. doi: 10.7554/eLife.83545 (PMC10125018; doi:10.7554/eLife.83545)
Supplement: Figure 6—source data 1. [file elife-83545-fig6-data1.zip]

Archive with 9 entries (8 files):
- Figure 6/
- Figure 6/Fig_6D_actin_annotated.pdf
- __MACOSX/Figure 6/._Fig_6D_actin_annotated.pdf
- Figure 6/Fig_6D_FLAG_annotated.pdf
- __MACOSX/Figure 6/._Fig_6D_FLAG_annotated.pdf
- Figure 6/Fig_6D_FLAG_original.tiff
- __MACOSX/Figure 6/._Fig_6D_FLAG_original.tiff
- Figure 6/Fig_6D_actin_original.tiff
- __MACOSX/Figure 6/._Fig_6D_actin_original.tiff
